# Supplementary material for: Sandwich ELISA for the Quantification of Nucleocapsid Protein of SARS-CoV-2 Based on Polyclonal Antibodies from Two Different Species
Source: Int J Mol Sci. 2023 Dec 26;25(1):333. doi: 10.3390/ijms25010333 (PMC10778659; doi:10.3390/ijms25010333)
Supplement: Supplementary file 1 [file ijms-25-00333-s001.zip]

Archive with 1 entries (1 files):
- ijms-2756843-supplementary.pdf
